# Supplementary material for: Super-barcoding of four Agrimonia species distributed in Korea based on complete plastid genomes and nuclear ribosomal DNAs
Source: PLoS One. 2026 Feb 13;21(2):e0341151. doi: 10.1371/journal.pone.0341151 (PMC12904433; doi:10.1371/journal.pone.0341151)
Supplement: S1 File — S1 Table. Sequencing and assembly information of five Agrimonia samples. S2 Table. Downloaded sequences from NCBI. S3 Table. Information of 31 Agrimonia samples used for markers validation. S4 Table. Variables and corresponding read mapping depths in 45S nrDNA sequences across the ten Agrimonia samples. (XLSX) [file pone.0341151.s001.xlsx]

## Sheet: S1 Table
S1 Table. Sequencing and assembly information of five Agrimonia samples.
No.	Sample name	Number of raw reads	Raw base (bp)	Number of trimmed reads (% of raw reads retained)		Trimmed bases (bp) (% of raw bases retained)		Long single copy (LSC) (bp)	Inverted repeat (IR) (bp)	Short single copy (SSC) (bp)	Protein coding gene	tRNA	rRNA
1	A. pilosa-1	1422642186	4726386	1422642186	1	4726386	1	84477	25965	18737	84	37	8
2	A. pilosa-2	1525796090	5069090	1525796090	1	5069090	1	84439	25965	18735	84	37	8
3	A. coreana	1795989342	5966742	1795989342	1	5966742	1	84959	25951	18806	84	37	8
4	A. nipponica	1354226090	4499090	1354226090	1	4499090	1	84515	25962	18723	84	37	8
5	A. eupatoria	1782605678	5922278	1591612213	0.89	5287748	0.89	84603	25954	18754	84	37	8

## Sheet: S2 Table
S2 Table. Downloaded sequences from NCBI.
No.	species	Sample name	Type	Accesion No.
1	Agrimonia pilosa	Ap_1	Chloroplast	MT415946.1
2	Agrimonia pilosa	Ap_2	Chloroplast	MW659450.1
3	Agrimonia pilosa	Ap_3	Chloroplast	MZ636523.1
4	Agrimonia pilosa	Ap_4	Chloroplast	MZ297481.1
5	Agrimonia pilosa	Ap_5	Chloroplast	MT040192.1
6	Agrimonia pilosa	Ap_6	Chloroplast	MW387437.1
7	Agrimonia pilosa	Ap_SRR15412872	nrDNA	SRR15412872
8	Agrimonia coreana	Ac_1	Chloroplast	MZ604439.1
9	Agrimonia nipponica	An_1	Chloroplast	MZ604440.1
10	Agrimonia nipponica	An_2	Chloroplast	MW659451.1
11	Agrimonia nipponica	An_SRR14131365	nrDNA	SRR14131365
12	Agrimonia nipponica	An_SRR14131366	nrDNA	SRR14131366
13	Agrimonia eupatoria	An_ERR10116754	nrDNA	ERR10116754
14	Agrimonia eupatoria	Ae_1	Chloroplast	ON641318.1
15	Agrimonia eupatoria	Ae_2	Chloroplast	ERR5529556
16	Rubus hirsutus		nrDNA	MW474729.1
17	Sanguisorba alpina		Chloroplast	ON360976.1
18	Potentilla chinensis		Chloroplast	MN871983.1
19	Fragaria vesca		Chloroplast	OZ073125.1
20	Rubus hirsutus		Chloroplast	MW448480.1
21	spiraea insularis		Chloroplast	MT412405.1
22	prunus wilsonii		Chloroplast	MN864492.1

## Sheet: S3 Table
S3 Table. Information of 31 Agrimonia samples used for markers validation.
NO.	Sample Name	Species	Specimen code	Collection Date	Collection Site
1	AP3	Agrimonia pilosa Ledeb.	NIBRGR0000125329	20070728	Mt. Jeokang, Muju
2	AP4	Agrimonia pilosa Ledeb.	NIBRGR0000630072	20160916	Mt. Seodae, Geumsan
3	AP5	Agrimonia pilosa Ledeb.	NIBRGR0000630427	20160715	Mt. Gwangdeok, Cheonan
4	AP6	Agrimonia pilosa Ledeb.	Wild collected	-	Mt. Hambaek, Taebaek
5	AP7	Agrimonia pilosa Ledeb.	Wild collected	20230821	ja-eun island, Shinan
6	AP8	Agrimonia pilosa Ledeb.	Wild collected	20230821	Hansan island, Tongyeong
7	AP9	Agrimonia pilosa Ledeb.	Wild collected	20230610	Mt. Odae, Pyeongchang
8	AP10	Agrimonia pilosa Ledeb.	BTCbio (Donated)	-	Chilgok, Gyeongbuk
9	AP11	Agrimonia pilosa Ledeb.	BTCbio (Donated)	-	Chilgok, Gyeongbuk
10	AP12	Agrimonia pilosa Ledeb.	BTCbio (Donated)	-	Chilgok, Gyeongbuk
11	AP13	Agrimonia pilosa Ledeb.	KIOM201601016913	20070728	Mt. Ulyun Youngyang
12	AP14	Agrimonia pilosa Ledeb.	KIOM202001023207	20140728	Chilgok, Gyeongbuk
13	AP15	Agrimonia pilosa Ledeb.	KIOM202201023862	20200824	Cheonan, Chungnam
14	AC2	Agrimonia coreana Nakai	NIBRGR0000101932	20050805	Hamyang, Gyeongnam
15	AC3	Agrimonia coreana Nakai	NIBRGR0000102387	20050825	Mt. Gapjang, Sangju
16	AC4	Agrimonia coreana Nakai	NIBRGR0000273987	20101211	Mt. Bangtae, Inje
17	AC5	Agrimonia coreana Nakai	NIBRGR0000344875	20110814	Mt. Duta, Samcheok
18	AC6	Agrimonia coreana Nakai	NIBRGR0000427553	20130707	Mt. Goyang, Jeongsun
19	AC7	Agrimonia coreana Nakai	NIBRGR0000446551	20131007	Mt. Jangbyeong, Samcheok
20	AC8	Agrimonia coreana Nakai	NIBRGR000124023	20071003	Gagoe island, Jeonnam
21	AC9	Agrimonia coreana Nakai	Wild collected	20230610	Mt. Seolak, Yangyang
22	AC10	Agrimonia coreana Nakai	KIOM20200101983	20140728	Mt. Jeombong, Inje
23	AN2	Agrimonia nipponica Koidz.	NIBRGR0000214602	20091223	Mt. Munsu, Gimpo
24	AN3	Agrimonia nipponica Koidz.	NIBRGR0000414056	20120904	Seogwipo, Jeju
25	AN4	Agrimonia nipponica Koidz.	Wild collected	20230821	Hansan island, Tongyeong
26	AN5	Agrimonia nipponica Koidz.	NIBRGR0000622437	20160730	Mt. Bongrae, Goheung
27	AN6	Agrimonia nipponica Koidz.	NIBRGR0000622924	20161028	Mt. Soedae, Geumsan
28	AN7	Agrimonia nipponica Koidz.	KIOM20200101982	20160825	Mt. Hwawang, Changnyung
29	AN8	Agrimonia nipponica Koidz.	KIOM202001023822	20160825	Mt. Mireuk, Tongyoung
30	AN9	Agrimonia nipponica Koidz.	KIOM202201023861	20200825	Sungam island, Ansan
31	AG	Agrimonia gorovoii Rumjantsev	KIOM202201023861	20200824	Sungam island, Ansan

## Sheet: S4 Table
S4 Table. Variables and corresponding read mapping depths in 45S nrDNA sequences across the ten Agrimonia samples.
Nucleotide position Sample name	156	494	511	666	681	706	720	1697	1836	1841	1846	1853	1863	1872	1873	1878	1880	1886	1894	1901	1906	1913	1932	1933	1941	1942	1943	1953	1957	1977	1984	1990	2003	2017	2019	2027	2029	2034	2038	2044	2056	2067	2221	2236	2266	2296	2302	2349	2355
A. pilosa-1 (hetero %)	T	C	G	C	T	A	A (64%)	G	A (87%)	A (86%)	T	T (75%)	A (78%)	T (79%)	C	C	G	T (80%)	T (83%)	A (74%)	A (76%)	T	T (82%)	C	T	C	C	A (77%)	T (80%)	A (81%)	T (80%)	G	T (81%)	T (78%)	G	-	-	G	T	A (76%)	T (80%)	C	C	T	C	G	G	C	C
							G (36%)		G (13%)	C (16%)		C G (15%)(10%)	G (22%)	C G (11%)(10%)				C G (9%)(11%)	C G (9%)(8%)	G (26%)	G (24%)		C (18%)					G (23%)	C (20%)	C (19%)	G (20%)		G C (11%)(8%)	C G (12%)(10%)						C G (16%)(8%)	C (20%)
A. pilosa-2 (hetero %)	T	C	G	C	T	A	A (78%)	G	A	A	T	T	A (79%)	T	C	C	G	T	T	A (76%)	A (77%)	T	T (75%)	C	T	C	C	A (72%)	T	A	T	G	T (77%)	T	G	-	-	G	T (78%)	A (74%)	T	C	C	T	C	G	G	C	C
							G (22%)						G (21%)							G (24%)	G (23%)		C G (11%)(10%)					G C (20%)(8%)					C G (12%)(11%)						G C (13%)(9%)	G C (15%)(11%)
Ap_ SRR15412872 (hetero %)	T	C	G	C (77%)	T	A (81%)	A	G	A	A	T	T	A	T	C	C	G	T	T	A	A	T	T	C	T	C	C	A	T	A	T	G	T	T	G (85%)	-	-	G (90%)	T	A	T	C	C	T	C	G	G	C	C
				T (23%)		G (19%)																													C (15%)			C (10%)
Ap_ SRR14131366 (hetero %)	T	C	G	C	T	A	G (69%)	G	A	A	T	T	A	T	C	C	G	T	T	A	A	T	T	C	T	C	C	A	T	A	T	G	T	T	G	-	-	G	T	A	T	C	C	T	C	G	G	C	C
							A (31%)
A. coreana (hetero %)	T	C	G	C	T	A	A	G (87%)	A	A	C	C	A (81%)	T	C	C	G	T	T	A	A	T	T	C	T (87%)	C	C (87%)	A	T	A	T	G	C	T	C	A (80%)	T (75%)	G	T	A	T	C	C	T	T (80%)	G	G	C	C
								A (13%)					G (19%)												C (13%)		G (13%)									C (20%)	C (25%)								C (20%)
A. nipponica (hetero %)	T	C	G	T	T	A	A	G	A	C	T (59%)	T	A	C	C	C	G	T	T	A	A	T	T	C	T	C	C	A	T	A	T	G	C	T	C	-	-	G	T	A	T	G	C	C	C	G	G	C	C
											C (41%)
An_ SRR14131365 (hetero %)	T	C	G (75%)	T	T	A	A	G	A	C	C	T	A	T (63%)	C	C	G	T	T	A	A	T	T	T (69%)	T	C	C	A	T	A	T	G	C	T	C	-	-	G	T	A	T	G	C	C	C	G	G	C	C
			A (25%)											C (37%)										C (31%)
A. eupatoria (hetero %)	T (83%)	C	G	T (84%)	T (88%)	A	A	G	A	C	T	T	A	A (86%)	A (84%)	T (84%)	G (76%)	T	T	A	A	A (88%)	C	T (80%)	T	C (80%)	C	A	T	A	T	G (89%)	T	T	C	-	-	G	T	A	T	T (80%)	T (88%)	C (88%)	C	C (87%)	T (86%)	T (84%)	A (86%)
	C (17%)			C (16%)	G (12%)									C (14%)	C (16%)	C (16%)	A (24%)					T (12%)		C (20%)		A (20%)						A (11%)										C G (14%)(6%)	C (12%)	T (12%)		G (13%)	G (14%)	C (16%)	C (14%)
Ae_ ERR10116754 (hetero %)	T	C (56%)	G	T	T	A	A	G	A	C	T	T	A	A	A	T	G	T	T	A	A	A	C	T	T	C	C	A	T	A	T	G	T	T	C	-	-	G	T	A	T	T	T	C	C	C	T	T	A
		T (44%)
Ae_ ERR5529556 (hetero %)	T (83%)	C	G	T	T	A	A	G	A	C	T	T	A	A	A	T	G	T	T	A	A	A	C	T	T	C (78%)	C	A	T	A	T	G	T	T	C	-	-	G	T	A	T	T	T	C	C	C	T	T	A
	C (17%)																									A (22%)
[truncated: 42 more columns]
